# Supplementary material for: Morphofunctional Space of the Forelimb in Caraguatypotherium munozi (Notoungulata; Mesotheriidae): Insights Into Wrist‐Powered Digging
Source: J Morphol. 2025 Jul 29;286(8):e70069. doi: 10.1002/jmor.70069 (PMC12306416; doi:10.1002/jmor.70069)
Supplement: Supplementary file 1 — Supporting file 1. [file JMOR-286-e70069-s001.xlsx]

## Sheet: Hoja1
PLACE OF REGISTRATION or SOURCE OF LITERATURE REVIEW	TYPE OF MEASUREMENT	ID	ORDER	FAMILY	SPECIES	LOCOMOTOR HABIT	OSTEOLOGICAL MEASUREMENTS										FUNCTIONAL INDICES							MA MODEL 1 (elbow MA, IFA)			MA MODEL 2 (elbow MA + metacarpus length)			MA MODEL 3 (wrist MA)			Osteological measurements corrected for size: Standardized residuals from log–log regressions of osteological variables against humerus length (HL), used as a proxy for body size. All variables were log-transformed, regressed on log(HL), and z-standardized. The column “log_HL” reports the log-transformed humerus length used as the independent variable in the size correction. The resulting values …
							HL	HMLD	HEB	UL	FUL	ULMD	OL	RL	RMLD	MTCIII-L	HRI	EI	URI	BIR	BIU	RRI	OI	r	R	MAe	r	R	MAe + MTCIII-L	r	R	MAw	log HL	HMLD	HEB	UL	FUL	ULMD	OL	RL	RMLD	MTCIII-L
Museo Nacional de Historia Natural, Chile; Estimation of the Humerus, Campos et al., (2023)	Direct face-to-face	MNHN-SGO PV.22500	Notoungulata	Mesotheriidae	Caraguatypotherium munozi	¿?	13.66	1.58	4.1	16.26	13.61	1.13	2.65	12.29	0.86	7.575	11.5666	30.0146	8.30272	89.9707	119.034	6.99756	16.2977	2.65	13.61	19.471	2.65	21.185	12.5089	2.381	7.575	31.4323	0.198657	0.506034	0.420149	0.474918	0.381529	0.0484314	0.169911	-0.917279	-0.639118	-0.639118
Cerdeño, E., Vera, B., Schmidt, G. I., Pujos, F., & Quispe, B. M. (2012). An almost complete skeleton of a new Mesotheriidae (Notoungulata) from the Late Miocene of Casira, Bolivia. Journal of Systematic Palaeontology, 10(2), 341-360.	Photogrammetry	MNHN-Bol-V 003724	Notoungulata	Mesotheriidae	Plesiotypotherium casirense	¿?	19.2	2.6	7.25	24	21.8	1.58	2.2	18.9	1.5	18.147	13.5417	37.7604	7.24771	98.4375	125	7.93651	9.16667	2.2	21.8	10.0917	2.2	39.947	5.5073	4.595	18.147	25.321	0.414973	1.17488	0.530623	0.848659	0.206088	-1.14294	0.394078	-0.636472	0.370767	0.370767
Shockey, B. J., Croft, D. A., & Anaya, F. (2007). Analysis of function in the absence of extant functional homologues: a case study using mesotheriid notoungulates (Mammalia). Paleobiology, 33(2), 227-247.	Photogrammetry	UF 91933	Notoungulata	Mesotheriidae	Trachytherus spegazzinianus	¿?	18.74	3.11	6.14	22.22	16.132	3.187	6.088	15.3	1.344	16.34	16.5955	32.7641	19.7558	81.6435	118.57	8.78431	27.3987	6.088	16.132	37.7387	6.088	32.472	18.7485	4.611	16.34	28.2191	0.49276	-0.539776	-0.134787	-0.30803	1.31978	0.204745	-0.405077	-1.65453	-0.055581	-0.055581
Fernández-Monescillo, M., Quispe, B. M., Pujos, F., & Antoine, P. O. (2017). Functional anatomy of the forelimb of Plesiotypotherium achirense (Mammalia, Notoungulata, Mesotheriidae) and evolutionary insights at the family level. Journal of Mammalian Evolution, 1-15.	Photogrammetry	MNHN ACH 18; MNHN-Bol-V 12687; MNHN-Bol-V 12768; MNHN-Bol-V 12768; MNHN-Bol-V 12760	Notoungulata	Mesotheriidae	Plesiotypotherium achirense	¿?	20.35	2.496	5.988	21.1	15.86	1.342	5.24	17.29	1.383	16.75	12.2654	29.4251	8.46154	84.9631	103.686	7.99884	24.8341	5.24	15.86	33.0391	5.24	32.61	16.0687	5.13	16.75	30.6269	0.397245	0.358721	0.206889	0.0510853	-0.054515	0.35067	0.246504	-0.78812	0.271976	0.271976
	Photogrammetry	MNHN-PAM 2	Notoungulata	Mesotheriidae	Mesotherium cristatum	¿?	20.98	4.119	7.486	26.98	20.619	3.384	6.361	18.95	1.941	13.21	19.633	35.6816	16.412	90.3241	128.599	10.2427	23.5767	6.361	20.619	30.8502	6.361	33.829	18.8034	3.537	13.21	26.7752	0.614792	-0.812269	-0.155431	-0.153053	0.959326	-0.223636	-0.347924	-1.30207	-0.815038	-0.815038
Colección Zoológica, Facultad de Ciencias Universidad Austral de Chile	Direct face-to-face	CZ1	Rodentia	Ctenomyidae	Ctenomys maulinus	Digger	2.28	0.255	0.74	3.05	2.57	0.125	0.48	2.195	0.14	3.446	11.1842	32.4561	4.86381	96.2719	133.772	6.37813	15.7377	0.48	2.57	18.677	0.48	6.016	7.97872	0.4538	3.446	13.1689	-0.59346	0.0333726	-0.789491	-0.73392	-0.948786	0.497933	-1.00335	-1.1447	0.206206	0.206206
	Direct face-to-face	CZ5	Rodentia	Myocastoridae	Myocastor coypus	Swimmer	7.63	0.815	1.965	9.32	7.5	0.41	1.82	7.47	0.475	5.274	10.6815	25.7536	5.46667	97.903	122.149	6.35877	19.5279	1.82	7.5	24.2667	1.82	12.774	14.2477	0.75	5.274	14.2207	-0.0888424	-0.266525	0.146379	0.0611414	-0.536129	0.611714	0.0500793	-0.764197	-0.47585	-0.47585
	Direct face-to-face	CZ6	Lagomorpha	Leporidae	Lepus europaeus	Terrestrial	9.51	0.545	1.18	10.32	9.19	0.3	1.13	9.3	0.63	4.988	5.73081	12.408	3.26442	97.7918	108.517	6.77419	10.9496	1.13	9.19	12.296	1.13	14.178	7.97009	1.1	4.988	22.0529	-0.263603	-1.06746	1.41001	1.36119	-0.478555	0.54769	1.23119	1.65193	-0.0670008	-0.0670008
	Direct face-to-face	CZ8	Microbiotheria	Microbiotheriidae	Dromiciops gliroides	Climber	1.42	0.15	0.425	2.075	1.86	0.07	0.215	1.815	0.08	1.146	10.5634	29.9296	3.76344	127.817	146.127	4.40771	10.3614	0.215	1.86	11.5591	0.215	3.006	7.15236	0.391	1.146	34.1187	-0.823909	-0.40159	-0.811021	-0.642126	-1.21288	0.127549	-0.597139	-1.32462	-1.19033	-1.19033
	Direct face-to-face	CZ9	Rodentia	Caviidae	Cavia porcellus	Digger	3.04	0.26	0.64	3.18	2.6	0.18	0.58	2.47	0.14	1.18	8.55263	21.0526	6.92308	81.25	104.605	5.66802	18.239	0.58	2.6	22.3077	0.58	3.78	15.3439	0.2	1.18	16.9492	-0.585027	-0.822412	-0.698903	-0.7379	-0.243674	0.77321	-0.751266	-1.21208	-1.83769	-1.83769
	Direct face-to-face	CZ10	Carnivora	Mustelidae	Neovison vison	Swimmer	4.655	0.505	1.325	4.385	3.26	0.28	1.125	3.28	0.29	4.78	10.8485	28.464	8.58896	70.4619	94.1998	8.84146	25.6556	1.125	3.26	34.5092	1.125	8.04	13.9925	0.971	4.78	20.3138	-0.296709	-0.0997484	-1.19366	-1.34202	-0.487534	0.676126	-1.14944	-0.885518	-0.0499026	-0.0499026
Laboratorio Anatomía Facultad de Ciencias Veterinarias, Universidad Austral de Chile	Direct face-to-face	AV1	Artiodactyla	Bovidae	Bos taurus	Terrestrial	30.3	5.43	8.84	37	26.79	1.34	10.21	27.5	4.81	34.15	17.9208	29.1749	5.00187	90.7591	122.112	17.4909	27.5946	10.21	26.79	38.1112	10.21	60.94	16.7542	3.146	34.15	9.2123	0.7348	-1.23128	0.230119	0.0555415	-1.39056	0.059191	0.0975588	1.01655	0.621487	0.621487
	Direct face-to-face	AV2	Carnivora	Phocidae	Hydrurga leptonyx	Swimmer	15.44	3.48	6.7	16	12.64	1.69	3.36	14.3	1.76	34.06	22.5389	43.3938	13.3703	92.6166	103.627	12.3077	21	3.36	12.64	26.5823	3.36	46.7	7.19486	4.162	34.06	12.2196	0.541579	-0.606705	-1.46209	-1.18479	-0.157595	-0.968532	-0.750356	-1.07068	1.18469	1.18469
	Direct face-to-face	AV3	Perissodactyla	Equidae	Equus ferus caballus	Terrestrial	30	3.88	8.46	32	24.04	1.73	7.96	32	4.05	43.34	12.9333	28.2	7.19634	106.667	106.667	12.6562	24.875	7.96	24.04	33.1115	7.96	67.38	11.8136	5.272	43.34	12.1643	0.588832	0.112156	0.537409	0.378451	-0.296827	0.249924	1.00845	1.56163	1.4997	1.4997
	Direct face-to-face	AV4	Carnivora	Canidae	Canis lupus familiaris	Terrestrial	13.47	1.04	3	17.2	15.27	0.79	1.93	14.3	1.04	10	7.72086	22.2717	5.17354	106.162	127.691	7.27273	11.2209	1.93	15.27	12.6392	1.93	25.27	7.63751	1.203	10	12.03	0.0170333	0.820083	1.57188	1.5623	0.373932	0.273815	1.21415	1.22011	0.418202	0.418202
	Direct face-to-face	AV5	Carnivora	Mustelidae	Neovison vison	Swimmer	4.59	0.36	1.26	4.26	3.35	0.27	0.91	3.37	0.24	4.78	7.84314	27.451	8.0597	73.4205	92.8105	7.12166	21.3615	0.91	3.35	27.1642	0.91	8.13	11.1931	0.92	4.78	19.2469	-0.443697	1.22118	-0.503249	-0.642842	0.0192889	0.931369	-0.533886	-0.394622	0.382323	0.382323
	Direct face-to-face	AV6	Primates	Hominidae	Homo sapiens	Terrestrial	30.5	2.54	6.13	22.9	21.12	1.49	1.78	22.2	1.35	16.54	8.32787	20.0984	7.05492	72.7869	75.082	6.08108	7.77293	1.78	21.12	8.42803	1.78	37.66	4.7265	4.499	16.54	27.2007	0.404834	0.400303	0.432322	0.804779	0.127364	-1.44823	0.818811	-0.935971	0.22589	0.22589
	Direct face-to-face	AV7	Artiodactyla	Cervidae	Pudu puda	Terrestrial	11.72	0.86	1.84	10.28	8.32	0.82	1.96	7.6	1	11.4	7.33788	15.6997	9.85577	64.8464	87.7133	13.1579	19.0661	1.96	8.32	23.5577	1.96	19.72	9.93915	1.668	11.4	14.6316	-0.0655015	-0.864595	0.340299	0.246698	0.775343	0.637377	0.00412828	1.73786	0.907757	0.907757
	Direct face-to-face	AV8	Rodentia	Muridae	Rattus norvegicus	Terrestrial	2.8	0.25	0.64	3	2.8	0.2	0.2	2.67	0.17	1.679	8.92857	22.8571	7.14286	95.3571	107.143	6.36704	6.66667	0.2	2.8	7.14286	0.2	4.479	4.46528	0.3266	1.679	19.4521	-0.60206	-0.638634	-0.797294	-0.462187	0.0369506	-0.900211	-0.500355	-0.374801	-1.12314	-1.12314
	Direct face-to-face	AV9	Carnivora	Canidae	Canis lupus familiaris	Terrestrial	12	1.15	2.74	13.22	10.9	0.82	2.32	11.2	1.16	8.342	9.58333	22.8333	7.52294	93.3333	110.167	10.3571	17.5492	2.32	10.9	21.2844	2.32	19.242	12.057	1.194	8.342	14.3131	0.0606978	-0.12858	0.483964	0.451724	0.276974	0.396174	0.463394	1.26563	-0.0517327	-0.0517327
	Direct face-to-face	AV10	Carnivora	Felidae	Felis silvestris catus	Terrestrial	9.65	0.7	1.79	10.14	8.45	0.46	1.69	8.88	0.6	5.316	7.25389	18.5492	5.44379	92.0207	105.078	6.75676	16.6667	1.69	8.45	20	1.69	13.766	12.2766	0.966	5.316	18.1716	-0.154902	-0.0451564	0.772808	0.669037	-0.0422361	0.761153	0.713022	0.60727	-0.266656	-0.266656
	Direct face-to-face	AV11	Carnivora	Mustelidae	Mustela putorius furo	Swimmer	4.37	0.35	1.11	4.12	3.28	0.23	0.84	3.06	0.22	3.648	8.00915	25.4005	7.0122	70.0229	94.2792	7.18954	20.3883	0.84	3.28	25.6098	0.84	6.928	12.1247	0.5836	3.648	15.9978	-0.455932	0.685473	-0.546515	-0.648811	-0.257096	0.850465	-0.719975	-0.611117	-0.090877	-0.090877
	Direct face-to-face	AV12	Chiroptera	Molossidae	Tadarida brasiliensis	Flying	2.63	0.13	0.29	4.48	4.47	0.14	0.01	4.48	0.14	7.879	4.94297	11.0266	3.13199	170.342	170.342	3.125	0.223214	0.01	4.47	0.223714	0.01	12.349	0.0809782	0.537	7.879	6.81559	-0.886057	-1.74447	2.02081	2.02786	0.436193	-4.641	1.80705	1.19295	2.62465	2.62465
	Direct face-to-face	AV13	Artiodactyla	Suidae	Sus scrofa domestica	Terrestrial	18	2.4	4.19	18.8	12.14	1.74	6.66	12.56	1.77	15.96	13.3333	23.2778	14.3328	69.7778	104.444	14.0924	35.4255	6.66	12.14	54.86	6.66	28.1	23.7011	4.143	15.96	25.9586	0.380211	-1.33842	-0.0771413	-0.610006	0.538701	0.813108	-0.457812	0.239006	0.231042	0.231042
	Direct face-to-face	AV14	Artiodactyla	Bovidae	Eudorcas thomsonii	Terrestrial	12.99	1.29	2.43	17.8	14.13	0.29	3.67	14.27	1.47	25.42	9.93072	18.7067	2.05237	109.854	137.028	10.3013	20.618	3.67	14.13	25.9731	3.67	39.55	9.27939	2.593	25.42	10.2006	0.11059	-1.29937	1.18404	0.951938	-2.02492	0.94257	0.85872	1.72238	1.90079	1.90079
	Direct face-to-face	AV15	Primates	Cebidae	Saimiri sp.	Climber	6.94	0.46	1.2	7.15	6.57	0.23	0.58	6.48	0.3	4.37	6.62824	17.2911	3.50076	93.3718	103.026	4.62963	8.11189	0.58	6.57	8.82801	0.58	10.94	5.30165	0.771	4.37	17.643	-0.337242	-0.184416	0.610874	0.753133	-0.72581	-0.242449	0.638693	-0.439247	-0.0996659	-0.0996659
	Direct face-to-face	AV16	Artiodactyla	Bovidae	Ovis orientalis aries	Terrestrial	14.71	1.91	3.39	18.9	14.66	0.15	4.24	14.3	2.1	20.83	12.9844	23.0455	1.02319	97.2128	128.484	14.6853	22.4339	4.24	14.66	28.9222	4.24	35.49	11.947	3.495	20.83	16.7787	0.281033	-1.38447	0.469318	0.32889	-4.03301	0.480306	0.225429	1.64878	1.02441	1.02441
	Direct face-to-face	AV17	Carnivora	Felidae	Puma concolor	Terrestrial	18	1.51	4.01	19.9	17.08	0.78	2.82	15.6	0.95	13.51	8.38889	22.2778	4.56674	86.6667	110.556	6.08974	14.1709	2.82	17.08	16.5105	2.82	30.59	9.2187	2.402	13.51	17.7794	0.178977	0.601445	1.18139	1.18169	-0.291391	0.230902	0.816758	-0.400599	0.508797	0.508797
Fleagle, J. G., & Meldrum, D. J. (1988). Locomotor behavior and skeletal morphology of two sympatric pitheciine monkeys, Pithecia pithecia and Chiropotes satanas. American Journal of Primatology, 16(3), 227-249.	Photogrammetry	RL1	Primates	Pitheciidae	Pithecia pithecia	Climber	9.964	0.634	1.57	10.273	9.41315	0.59	0.85985	9.197	0.422142	6.411	6.36291	15.7567	6.26783	92.3023	103.101	4.59	8.37	0.85985	9.41315	9.13456	0.85985	15.8241	5.43378	1.026	6.411	16.0037	-0.197911	-0.271948	1.04464	1.14794	0.631632	-0.168914	0.958393	-0.318871	0.212677	0.212677
	Photogrammetry	RL2	Primates	Pitheciidae	Chiropotes satanas	Climber	10.995	0.734	2.27	9.968	8.99712	1.264	0.970883	9.551	0.505248	7.507	6.67576	20.6457	14.0489	86.8668	90.6594	5.29	9.74	0.970883	8.99712	10.791	0.970883	16.5041	5.88267	1.52	7.507	20.2478	-0.134304	0.984058	0.60732	0.753683	1.92335	-0.23079	0.810944	-0.178038	0.322975	0.322975
Nyakatura, J. A., & Fischer, M. S. (2011). Functional morphology of the muscular sling at the pectoral girdle in tree sloths: convergent morphological solutions to new functional demands?. Journal of anatomy, 219(3), 360-374.	Photogrammetry	RL3	Pilosa	Megalonychidae	Choloepus didactylus	Climber	22.99	1.595	5.74	21.1	19.38	0.616	1.72	19.83	0.795	10.3	6.9378	24.9674	3.17853	86.2549	91.779	4.00908	8.15166	1.72	19.38	8.87513	1.72	29.68	5.79515	1.112	10.3	10.7961	0.202761	2.23424	1.24468	1.42731	-0.863318	-0.676084	1.30429	-1.23389	-0.0722464	-0.0722464
	Photogrammetry	RL4	Pilosa	Bradypodidae	Bradypus variegatus	Climber	17.47	1.29	3.78	20.16	18.16	0.67	2	20.16	0.78	10.3	7.38409	21.6371	3.68943	115.398	115.398	3.86905	9.92063	2	18.16	11.0132	2	28.46	7.02741	1.087	10.3	10.5534	0.11059	1.02814	1.58848	1.64046	-0.329163	-0.0513373	1.68915	-0.566301	0.198785	0.198785
English, A. W. (1977). Structural correlates of forelimb function in fur seals and sea lions. Journal of Morphology, 151(3), 325-352.	Photogrammetry	RL5	Carnivora	Otariidae	Zalophus californianus	Swimmer	19.62	4.41	7.46	20.35	16.7	2.54	3.65	17.04	3.25	5.7	22.4771	38.0224	15.2096	86.8502	103.721	19.0728	17.9361	3.65	16.7	21.8563	3.65	22.4	16.2946	1.612	5.7	28.2807	0.644439	-1.15047	-1.22974	-0.857445	0.261278	-1.2546	-0.714279	0.322622	-2.48574	-2.48574
Panyutina, A. A., Korzun, L. P., & Kuznetsov, A. N. (2015). Forelimb morphology of bats. In Flight of Mammals: From Terrestrial Limbs to Wings (pp. 115-203). Springer, Cham.	Photogrammetry	RL6	Chiroptera	Pteropodidae	Rousettus aegyptiacus	Flying	5.69	0.3	0.567	4.66	4.41	0.16	0.25	9.82	0.33	11.05	5.27241	9.96485	3.62812	172.583	81.8981	3.36049	5.36481	0.25	4.41	5.66893	0.25	15.46	1.61708	0.63	11.05	5.70136	-0.522879	-2.13093	0.210808	0.447903	-0.727615	-0.859421	2.33297	1.38807	2.19394	2.19394
Ercoli, M. D. (2015). Morfología del aparato músculo-esqueletario del postcráneo de los mustélidos (Carnivora, Mammalia) fósiles y vivientes de América del Sur: implicancias funcionales en un contexto filogenético (Doctoral dissertation, Facultad de Ciencias Naturales y Museo).	Photogrammetry	RL7	Carnivora	Mustelidae	Eira barbara	Climber	11.51	0.946	2.77	9.743	8.133	0.881	1.61	7.74	0.57	5.842	8.21894	24.066	10.8324	67.2459	84.6481	7.36434	16.5247	1.61	8.133	19.7959	1.61	13.975	11.5206	1.256	5.842	21.4995	-0.0241089	0.843788	-0.0548606	0.00847351	0.757184	0.145638	-0.107026	-0.622922	-0.473497	-0.473497
	Photogrammetry	RL8	Carnivora	Mustelidae	Galictis cuja	Terrestrial	6.132	0.472	1.527	5.649	4.561	0.578	1.088	3.756	0.31	3.197	7.69733	24.9022	12.6727	61.2524	92.1233	8.25346	19.26	1.088	4.561	23.8544	1.088	7.758	14.0242	0.693	3.197	21.6766	-0.326058	0.964379	-0.214249	-0.29586	1.09608	0.741674	-0.71385	-0.410181	-0.721401	-0.721401
	Photogrammetry	RL9	Carnivora	Mustelidae	Lyncodon patagonicus	Terrestrial	3.599	0.243	0.876	3.007	2.471	0.256	0.536	2.21	0.2	2.247	6.75188	24.3401	10.3602	61.4059	83.551	9.04977	17.8251	0.536	2.471	21.6916	0.536	4.718	11.3607	0.485	2.247	21.5843	-0.614394	1.148	-0.723909	-0.752779	0.585557	0.764412	-0.908586	0.310672	-0.537875	-0.537875
	Photogrammetry	RL10	Carnivora	Mustelidae	Lontra longicaudis	Swimmer	8.385	0.737	2.39	6.431	4.965	0.728	1.466	4.85	0.553	5.967	8.78951	28.5033	14.6626	57.8414	76.6965	11.4021	22.7958	1.466	4.965	29.5267	1.466	10.932	13.4102	1.045	5.967	17.513	-0.132533	1.23631	-0.825762	-0.88512	0.799067	0.436654	-0.824302	0.133959	-0.114787	-0.114787
	Photogrammetry	RL11	Carnivora	Mustelidae	Lontra provocax	Swimmer	11.23	1.061	3.7	9.011	7.01	1.12	2.001	6.312	0.772	7.095	9.44791	32.9475	15.9772	56.2066	80.2404	12.2307	22.2062	2.001	7.01	28.5449	2.001	14.105	14.1865	1.626	7.095	22.9175	0.0257154	1.83119	-0.574443	-0.610928	1.04649	0.297378	-0.783769	0.0745541	-0.253911	-0.253911
Olson, R. A., Womble, M. D., Thomas, D. R., Glenn, Z. D., & Butcher, M. T. (2016). Functional morphology of the forelimb of the nine-banded armadillo (Dasypus novemcinctus): comparative perspectives on the myology of Dasypodidae. Journal of Mammalian Evolution, 23(1), 49-69.	Photogrammetry	RL12	Cingulata	Dasypodidae	Dasypus novemcinctus	Digger	6.16	0.63	2.03	6.72	4.201	0.8	2.519	3.567	0.662	4.967	10.2273	32.9545	19.0431	57.9058	109.091	18.559	37.4851	2.519	4.201	59.9619	2.519	9.168	27.476	0.837	4.967	16.8512	-0.200659	1.11134	-0.319432	-1.05419	1.25909	1.60221	-1.30757	1.32798	-0.260038	-0.260038
Gaudin, Timothy J., Robert J. Emry, and Jeremy Morris. Skeletal Anatomy of the North American Pangolin Patriomanis Americana (Mammalia, Pholidota) from the Latest Eocene of Wyoming (USA). Smithsonian Institution Scholarly Press, 2016.	Photogrammetry	RL13	Pholidota	Manidae	Manis pentadactyla	Climber	6.23	1.246	2.88	6.05	3.98	0.9075	2.07	4.2	0.882	5.43	20	46.2279	22.8015	67.4157	97.1108	21	34.2149	2.07	3.98	52.0101	2.07	9.41	21.9979	1.448	5.43	26.6667	0.095518	-0.241756	-2.24106	-2.46072	0.344783	0.066766	-2.0242	-0.00204432	-0.963049	-0.963049
	Photogrammetry	RL14	Pholidota	Manidae	Phataginus tricuspis	Climber	4.84	0.968	2.2	5.12	4.19	0.768	0.93	3.97	0.8337	3.01	20	45.4545	18.3294	82.0248	105.785	21	18.1641	0.93	4.19	22.1957	0.93	7.2	12.9167	0.803	3.01	26.6777	-0.0141246	-0.477594	-2.19817	-1.85384	0.439783	-0.79384	-1.74892	0.670532	-1.75221	-1.75221
	Photogrammetry	RL15	Pholidota	Manidae	Smutsia gigantea	Digger	12.12	2.424	5.94	11.51	9.17	1.7265	2.34	8.18	1.7178	8.77	20	49.0099	18.8277	67.4917	94.967	21	20.3301	2.34	9.17	25.518	2.34	17.94	13.0435	2.339	8.77	26.6705	0.384533	0.453476	-1.69402	-1.39824	0.505863	-0.917159	-1.50458	0.0963711	-0.909715	-0.909715
