# Supplementary material for: Morphofunctional Space of the Forelimb in Caraguatypotherium munozi (Notoungulata; Mesotheriidae): Insights Into Wrist‐Powered Digging
Source: J Morphol. 2025 Jul 29;286(8):e70069. doi: 10.1002/jmor.70069 (PMC12306416; doi:10.1002/jmor.70069)
Supplement: Supplementary file 2 — Supporting file 2. [file JMOR-286-e70069-s002.xlsx]

## Sheet: Reliability
Supplemental Material 2. Reliability study. Comparison of two digitized measurements according to the protocol of the present study. The time interval between the two measurements was one week.
N°	Indirect 1	Indirect 2		Intraclass Correlation Coefficient (ICC)			ICC 95% CI		p Value	n
1	34.179	32.006		0.977			0.975	0.988	< .0001	38
2	23.388	22.94		Excellent categorization according to Shrout, P. E., & Fleiss, J. L. (1979). Intraclass correlations: uses in assessing rater reliability. Psychological bulletin, 86(2), 420–428. https://doi.org/10.1037//0033-2909.86.2.420
3	12.995	12.891
4	15.607	16.167
5	28.6	26.49
6	24.915	25.279
7	16.216	14.554
8	18.937	17.134
9	25.46	24.405
10	11.738	11.416
11	18.877	18.493
12	37.388	37.685
13	29.52	30.008
14	34.338	34.07
15	20.978	21.524
16	21.751	20.78
17	37.104	37.587
18	18.602	16.69
19	62.636	67.048
20	47.6	47.6
21	43.821	46.668
22	26.48	25.872
23	18.873	20.434
24	70	70
25	14.367	14.24
26	122.771	125.111
27	34.054	39.904
28	59.492	61.032
29	23.835	18.667
30	22.629	17.306
31	80	99.917
32	10.801	10.3
33	59.281	61.118
34	27.663	14.284
35	23.586	33.709
36	12.099	10.605
37	14.869	13.216
38	32.23	44.43

## Sheet: Validity
Supplemental Material 2. Validity study. Correlation between direct measurements (using caliper) versus digitized indirect measurements (present study).
N°	Direct	Indirect		Pearson correlation coefficient (R)			R 95% CI		R square	p Value	n
1	33.68	34.179		0.964			0.921	0.988	0.929	< .0001	27
2	22.61	23.388		Excellent Criterion Related Validity.
3	13.24	12.995
4	14.6	15.607
5	26.24	28.6
6	24.97	24.915
7	14.17	16.216
8	16.28	18.937
9	24.7	25.46
10	11.6	11.738
11	19.19	18.877
12	36.5	37.388
13	29.05	29.52
14	32.61	34.338
15	20.19	20.978
16	21.17	21.751
17	37.3	37.104
18	47.6136	47.6
19	22.4256	26.48
20	21.624	18.873
21	74.55	70
22	19.9555	14.367
23	20.0072	34.054
24	9.0497	23.835
25	15.3912	22.629
26	74.88	80
27	9.16	10.801
