# Supplementary material for: Morphofunctional Space of the Forelimb in Caraguatypotherium munozi (Notoungulata; Mesotheriidae): Insights Into Wrist‐Powered Digging
Source: J Morphol. 2025 Jul 29;286(8):e70069. doi: 10.1002/jmor.70069 (PMC12306416; doi:10.1002/jmor.70069)
Supplement: Supplementary file 3 — Supporting file 3. [file JMOR-286-e70069-s003.xlsx]

## Sheet: Hoja1
ID	ORDER	FAMILY	SPECIE
1	Notoungulata	Mesotheriidae	Caraguatypotherium munozi
2	Notoungulata	Mesotheriidae	Plesiotypotherium casirense
3	Notoungulata	Mesotheriidae	Trachytherus spegazzinianus
4	Notoungulata	Mesotheriidae	Plesiotypotherium achirense
5	Notoungulata	Mesotheriidae	Mesotherium cristatum
6	Rodentia	Ctenomyidae	Ctenomys maulinus
7	Rodentia	Myocastoridae	Myocastor coypus
8	Lagomorpha	Leporidae	Lepus europaeus
9	Microbiotheria	Microbiotheriidae	Dromiciops gliroides
10	Rodentia	Caviidae	Cania porcellus
11	Carnivora	Mustelidae	Neovison vison
12	Artiodactyla	Bovidae	Bos taurus
13	Carnivora	Phocidae	Hydrurga leptonyx
14	Perissodactyla	Equidae	Equus ferus caballus
15	Carnivora	Canidae	Canis lupus familiaris
16	Carnivora	Mustelidae	Neovison vison
17	Primates	Hominidae	Homo sapiens
18	Artiodactyla	Cervidae	Pudu puda
19	Rodentia	Muridae	Rattus norvegicus
20	Carnivora	Canidae	Canis lupus familiaris
21	Carnivora	Felidae	Felis silvestris catus
22	Carnivora	Mustelidae	Mustela putorius furo
23	Chiroptera	Molossidae	Tadarida brasiliensis
24	Artiodactyla	Suidae	Sus scrofa domestica
25	Artiodactyla	Bovidae	Eudorcas thomsonii
26	Primates	Cebidae	Saimiri sp.
27	Artiodactyla	Bovidae	Ovis orientalis aries
28	Carnivora	Felidae	Puma concolor		Table S3.1: Statistical summary of the principal component analysis (PCA) based on osteological measurements. Shown are eigenvalues, variance explained, and variable loadings for the first two principal components derived from log-transformed and size-corrected data (residuals of log–log regression against humerus length).									Table S3.2. Statistical summary of the principal component analysis (PCA) based on functional indices. Shown are eigenvalues, variance explained, and variable loadings for the first two principal components derived from seven functional indices and three mechanical advantage models.
29	Primates	Pitheciidae	Pithecia pithecia
30	Primates	Pitheciidae	Chiropotes satanas
31	Pilosa	Megalonychidae	Choloepus didactylus		Eigenvalues	Component 1	Component 2							Eigenvalues	Component 1	Component 2
32	Pilosa	Bradypodidae	Bradypus variegatus		Eigenvalue	3861	2668							Eigenvalue	5759	1560
33	Carnivora	Otariidae	Zalophus californianus		% of variance explained	41.9	28.96							% of variance explained	56.25	15.23
34	Chiroptera	Pteropodidae	Rousettus aegyptiacus		Cumulative %	41.9	70.85							Cumulative %	56.25	71.48
35	Carnivora	Mustelidae	Eira barbara		Variables	Component 1	Component 2							Variables	Component 1	Component 2
36	Carnivora	Mustelidae	Galictis cuja		HMLD	-0.362	-0.407							HRI	0.308	0.447
37	Carnivora	Mustelidae	Lyncodon patagonicus		HEB	-0.425	-0.232							EI	0.327	0.282
38	Carnivora	Mustelidae	Lontra longicaudis		UL	0.198	-0.512							URI	0.353	-0.067
39	Carnivora	Mustelidae	Lontra provocax		FUL	0.348	-0.377							BIR	-0.29	0.478
40	Cingulata	Dasypodidae	Dasypus novemcinctus		ULMD	-0.361	-0.039							BIU	-0.104	0.672
41	Pholidota	Manidae	Manis pentadactyla		OL	-0.381	-0.107							RRI	0.352	0.167
42	Pholidota	Manidae	Phataginus tricuspis		RL	0.402	-0.299							OI	0.371	-0.048
43	Pholidota	Manidae	Smutsia gigantea		RMLD	-0.25	-0.42							MAe	0.365	-0.037
					MTCIII-L	0.169	-0.311							MAe+MTCIII-L	0.371	-0.057
														MAw	0.214	-0.02
